# Supplementary material for: A Machine Learning Classification Model for Gastrointestinal Health in Cancer Survivors: Roles of Telomere Length and Social Determinants of Health
Source: Int J Environ Res Public Health. 2024 Dec 19;21(12):1694. doi: 10.3390/ijerph21121694 (PMC11675289; doi:10.3390/ijerph21121694)
Supplement: Supplementary file 1 [file ijerph-21-01694-s001.zip]

Archive with 1 entries (1 files):
- ijerph-3292058-supplementary.pdf
